# Supplementary material for: Negative regulation of human IL-33 in endothelium during allergic airway inflammation
Source: JCI Insight. 2026 May 8;11(9):e190418. doi: 10.1172/jci.insight.190418 (PMC13232004; doi:10.1172/jci.insight.190418)
Supplement: Supporting data values [file jciinsight-11-190418-s088.xls]

## Sheet: Figure 1D
	Crimson reporter expression
Expt #	Epithelial Cells	Endothelial Cells	Fibroblasts	Other
1	31.5	61.08	0	7.42
1	12.2	77.08	0	10.72
1	23.7	66.24	0	10.06
2	2.68	89	3.57	4.75
2	2.7	84.2	7.34	5.74

## Sheet: Figure 1E
	IL33-GFP reporter expression
Expt #	Epithelial Cells	Endothelial Cells	Fibroblasts	Other
1	70.3	6.42	8.96	14.32
1	75.1	4.44	7.17	13.29
1	80.3	4.92	5.11	9.67
1	71.9	6.3	7.08	14.72
2	62.1	4.46	30	3.44
2	61.1	6.86	26.4	5.64

## Sheet: Figure 1F
LungGENS human cell data
Epithelium	Endothelium	Fibroblasts	Other
4.6415	236.52	25.7603	0

## Sheet: Figure 1G
LungGENS murine data
Epithelium	Endothelium	Fibroblasts	Other
27.36	6.79	17.56	0.25

## Sheet: Figure 2C
	CD45(-) cells by UMAP population
	Risk 1	Risk 2	Risk 3	Risk 4	Risk 5	Del 1	Del 2	Del 3	Del 4
Pop0	26	31	19	20	31	32	38	38	45
Pop1	271	250	261	270	301	173	247	170	211
Pop2	608	607	621	594	538	652	539	601	558
Pop3	43	61	49	66	68	39	62	45	54
Pop4	5	2	2	8	6	8	3	13	8
Pop5	14	12	15	7	14	14	18	14	25
Pop6	32	32	29	30	40	79	88	113	95
Pop7	1	5	4	5	2	3	5	6	4
Data are representative of two independent experiments.

## Sheet: Figure 3D
	Crimson(+) LECs (EpCAM(low)CD31(+)gp38(+))					Crimson(+) VECs (EpCAM(low)CD31(+)gp38(-))						Crimson(+) fibroblasts (EpCAM(low)CD31(-)gp38(+))
Expt	PBS	HDM				PBS	HDM					PBS	HDM
1	24.2	20.8				2.41	1.15					8.64	4.03
1	50.8	8.98				6.32	1.16					6.31	1.8
1	38.2	14.9				2.8	1.18					19	1.54
		25.1					1.25						1.37
2	8.67	15.6				1.06	2.47					1.42	3.02
2	41.3	10.3				5.14	1.04					14.7	1.98
2	16.7	11.4				3.02	1.73					2.16	6.84
2	28.4					5.88						5.58

## Sheet: Figure 3E
GFP(+) LECs (EpCAM(low)CD31(+)gp38(+))					GFP(+) VECs (EpCAM(low)CD31(+)gp38(-))						GFP(+) fibroblasts (EpCAM(low)CD31(-)gp38(+))
PBS	HDM				PBS	HDM					PBS	HDM
6.4	7.48				0.13	0.35					44.2	49.2
4.61	7.41				0.1	0.8					13.6	36.9
8.43	7.17				0.16	0.36					25.6	46.4
7.55	4.67				0.53	0.24					51.5	23.8
	5.37					0.125						40.8

## Sheet: Figure 3F
Crimson(+) LECs (EpCAM(low)CD31(+)gp38(+))					Crimson(+) VECs (EpCAM(low)CD31(+)gp38(-))						Crimson(+) fibroblasts (EpCAM(low)CD31(-)gp38(+))
PBS	HDM				PBS	HDM					PBS	HDM
9.6	8.55				2.97	2.54					0.69	0.6
4.99	3.29				1.43	0.88					0.4	0.28
7.74	8.33				2.09	2.47					0.52	1.02
	7.98					2.23						0.57

## Sheet: Figure 4B
	Crimson(+) LECs (EpCAM(low)CD31(+)gp38(+))						Crimson(+) VECs (EpCAM(low)CD31(+)gp38(-))						Crimson(+) fibroblasts (EpCAM(low)CD31(-)gp38(+))
Expt	PBS	IL-33					PBS	IL-33					PBS	IL-33
1	21.6	18.2					7.72	8.96					5.24	5.3
1	21.8	16.8					8.15	5.72					3.02	5.89
1	17.2	14.9					7.16	7.41					5.59	4.24
1		15.3						3.53						4.32
1		16.2						5.86						3.85
2	16.6	1.22					8.76	0.22					2.75	0.44
2	43.9	0.97					18.2	0.09					10.1	0.26
2	30.3	0.66					18.7	0.2					12.3	0.32
2	25.9	29					20.9	4.2					18.9	7.12
3	23.5	16.9					5.67	2.55					8.61	7.67
3	16.4	10.1					1.83	0.69					11.7	8.39
3		26.9						3.66						10.7
3		20.5						4.42						10

## Sheet: Figure 4C
	Crimson(+) LECs (EpCAM(low)CD31(+)gp38(+))						Crimson(+) VECs (EpCAM(low)CD31(+)gp38(-))						Crimson(+) fibroblasts (EpCAM(low)CD31(-)gp38(+))
Expt	PBS	IL33					PBS	IL33					PBS	IL33
2	513068	373824					123649	71649.6					333494	160121
2	792221	69299.6					174403	7047.42					104110	13311.8
2	692217	443418					119337	171478					117144	63741.4
2	990670	469212					278395	162109					705223	126149
2	613651	17884.8					357347	45308.2					95621.2	993.6
2	736317						405541						147490
1	316000	159000					158000	120000					25900	16900
1	165000	188000					110000	95200					12400	15700
1	178000	86900					143000	91000					21700	14300
1		264000						55700						14200
1		99300						69200						12200
3	316875	432309					230650	144982					38801	25569.5
3	641314	430022					112230	49499					92188.8	34030.5
3		461380						139661						32421.3
3		828965						270904						46053.6

[truncated: 9 more sheets: Figure 4E, Figure 4F, Figure 4H, Figure 4I, Figure 4J, Figure 4K, Supp Fig 3A, Supp Fig 3B, Supp Fig 3C]
